# Supplementary material for: Guidance on Minimum Standards for Canine-Assisted Psychotherapy in Adolescent Mental Health: Delphi Expert Consensus on Health, Safety, and Canine Welfare
Source: Animals (Basel). 2024 Feb 23;14(5):705. doi: 10.3390/ani14050705 (PMC10930943; doi:10.3390/ani14050705)
Supplement: Supplementary file 1 [file animals-14-00705-s001.zip]

Archive with 1 entries (1 files):
- animals-2867286-supplementary.pdf
